# Supplementary material for: Tempo of magma degassing and the genesis of porphyry copper deposits
Source: Sci Rep. 2017 Jan 12;7:40566. doi: 10.1038/srep40566 (PMC5227963; doi:10.1038/srep40566)
Supplement: Supplementary Table 1 [file srep40566-s2.xls]

## Sheet: Feuil1
Horizontally expending cyclindrical magmatic system. Injection at 900 °C
Simulation	Final volume of magma (km3)	Magma flux (km3/yr)	Duration of magma injection (kyr)	Duration of fluid release (kyr)
r1	10000	0.01	1000	1624
r2	10000	0.1	100	865
r3	10000	0.001	10000	10051
r4	1000	0.01	100	310
r5	1000	0.001	1000	1008
r6	1000	0.1	10	201
r7	5000	0.1	50	627
r8	5000	0.001	5000	5023
r9	5000	0.01	500	1026
r14	100	0.001	100	103
r15	100	0.01	10	36.6
r16	100	0.1	1	27.7
Outward inflating spherical magmatic system. Injection at 1,000 °C
Simulation	Final volume of magma (km3)	Magma flux (km3/yr)	Duration of magma injection (kyr)	Duration of fluid release (kyr)
r39	1000	0.01	100	378
r41	1000	0.001	1000	1060
r42	500	0.01	50	218
r44	500	0.001	500	550
r45	100	0.01	10	51
r47	100	0.001	100	131
r48	100	0.0001	1000	1001
r55	1000	0.0001	10000	10002
r56	1000	0.1	10	282
r57	500	0.1	5	163
