# Supplementary material for: Tempo of magma degassing and the genesis of porphyry copper deposits
Source: Sci Rep. 2017 Jan 12;7:40566. doi: 10.1038/srep40566 (PMC5227963; doi:10.1038/srep40566)
Supplement: Supplementary Table 2 [file srep40566-s3.xls]

## Sheet: Feuil1
Ref.	Location	Melt inclusion host mineral	Melt/whole rock composition	Cl (p.p.m.)	S (p.p.m.)	Cu (p.p.m.)	Pb (p.p.m.)	Zn (p.p.m.)
Westrich et al., 1991	Katmai, Alaska	N.C.	andesite-rhyolite	1700-1900	65-170	N.C.	N.C.	N.C.	Westrich, H.R., Eichelberger, J.C. & Hervig R.L. Degassing of the 1912 Katmai magmas. Geophys. Res. Lett. 18, 1561-1564 (1991)
Bacon et al., 1992	Mt Mazama, Oregon, USA	plagioclase	Rhyodacite	1800-2100	N.C.	N.C.	N.C.	N.C.	Bacon, C.R., Newman, S. & Stolper, E. Water, CO2, Cl, and F in melt inclusions in phenocrysts from three Holocene explosive eruptions, Crater Lake, Oregon. Am. Mineral. 77, 1021-1030 (1992)
Gerlach et al.1996	Pinatubo, Philippines	hornblende, plagioclase, magnetite, quartz	rhyolite	880-1090	150-220	N.C.	N.C.	N.C.	Gerlach, T.M., Westrich, H.R. & Symonds R.B. Preeruption vapor in magma of the climactic Mount Pinatubo eruption: source of the giant stratospheric sulfur dioxide cloud. C.G. Newhall, R.S. Punongbayan (Eds.), Fire and Mud: Eruptions and Lahars of Mount Pinatubo, Philippines, University of Washington Press, 415–433 (1996)
Mandeville et al.1996	Krakatau volcano, Indonesia	N.C.	Rhyodacite	2064-3679	147-376	16-59	N.C.	70-117	Mandeville, C.W., Carey, S. & Sigurdsson, H. Magma mixing, fractional crystallization and volatile degassing during the 1883 eruption of Krakatau volcano, Indonesia. J. Volcanol. Geotherm. Res. 74, 243-274 (1996)
Webster et al., 1996	Mexican tin rhyolite belt	quartz	rhyolite	1400-2200	N.C.	N.C.	N.C.	N.C.	Webster, J.D., Burt, D.M. & Aguillon, R.A. Volatile and lithophile trace-element geochemistry of Mexican tin rhyolite magmas deduced from melt inclusions. Geochim. Cosmochim. Acta. 60, 3267-3283 (1996)
Morgan et al., 1998	Morococala Field, Bolivia	quartz	rhyodacite-rhyolite	900-2000	N.C.	N.C.	N.C.	N.C.	Morgan, G.B., London, D. & Luedke, R.G. Petrochemistry of Late Miocene Peraluminous Silicic Volcanic Rocks from the Morococala Field, Bolivia. J. Petrol. 39, 601-632 (1998)
Cottrell et al.,1999	Santorini volcano, Greece	plagioclase	rhyodacite	2861-3227	22-100	N.C.	N.C.	N.C.	Cottrel, E., Gardner J.E. & Rutherford M.J. Petrologic and experimental evidence for the movement and heating of the pre-eruptive Minoan rhyodacite (Santorini, Greece). Contrib. Mineral. Petrol. 135, 315-331 (1999)
Matthews et al., 1999	Lascar volcano, Chile	hornblende, pyroxene, olivine, matrix glass	basaltic andesite to rhyolite	1000-3400	0-500	N.C.	N.C.	N.C.	Matthews, S.J., Sparks, R.S.J. & Gardeweg, M.C. The Piedras Grandes–Soncor Eruptions, Lascar Volcano, Chile; Evolution of a Zoned Magma Chamber in the Central Andean Upper Crust. J. Petrol. 40, 1891-1919 (1999)
Saito et al., 2001	Satsuma-Iwojima volcano, Japan	Plagioclase	dacite-rhyodacite	1150-1500	90-180	N.C.	N.C.	N.C.	Saito, G., Kazahaya, K., Shinohara, H., Stimac, J. & Kawanabe, Y. Variation of volatile concentration in a magma system of Satsuma-Iwojima volcano deduced from melt inclusion analyses. J. Volcanol. Geotherm. Res. 108, 11-31 (2001)
Straub and Layne. 2002	Izu arc front	plagioclase	andesite-rhyolite	1208-5807	N.C.	N.C.	N.C.	N.C.	Straub, S.M. & Layne, G.D. The systematics of chlorine, fluorine, and water in Izu arc front volcanic rocks: Implications for volatile recycling in subduction zones. Geochim. Cosmochim. Acta. 67, 4179-4203 (2003)
Blundy and Cachman 2005	Mont St Helens, Washinton, USA	plagioclase	rhyolite	800-1500	N.C.	N.C.	N.C.	N.C.	Blundy, J. & Cashman, K. Rapid decompression-driven crystallization recorded by melt inclusions from Mount St. Helens volcano. Geology. 33, 793-796 (2005)
Gurenko et al., 2005	Plat Pays volcanic complex, Lesser Antilles	plagioclase, pyroxene	rhyolite	1700-2880	N.C.	N.C.	N.C.	N.C.	Gurenko, A.A., Trumbull, R.B., Thomas, R. & Lindsay, J.M. A Melt Inclusion Record of Volatiles, Trace elements and Li–B Isotope Variations in a Single Magma System from the Plat Pays Volcanic Complex, Dominica, Lesser Antilles. J. Petrol. 46, 2495-2526 (2005)
Halter et al., 2005	Farallón Negro Volcanic Complex, Argentina	hornblende, plagioclase, magnetite, pyroxene, quartz	andesite-rhyolite	N.C.	N.C.	20-100	N.C.	N.C.	Halter, W.E., Heinrich, C. A. & Pettke, T. Magma evolution and the formation of porphyry Cu–Au ore fluids: evidence from silicate and sulfide melt inclusions. Miner. Deposita. 39, 845-863 (2005)
Price et al., 2005	Ruapehu and Taranaki volcanoes, NZ	plagioclase, pyroxene	andesite	700-3300	N.C.	N.C.	16-25	30-70	Price, R.C., Gamble, J.A., Smith I.E.M., Stewart, R.B., Eggins, E. & Wright I.C. An integrated model for the temporal evolution of andesites and rhyolites and crustal development in New Zealand’s North Island. J. Volcanol. Geotherm. Res. 140, 1-24 (2005)
Halama et al., 2006	Plat Pays volcanic complex, Lesser Antilles	plagioclase, pyroxene	rhyolite	1500-3500	N.C.	N.C.	N.C.	N.C.	Halama, R., Boudon, G., Villemant, B., Joron, J.L., Le Friant, A. & Komorowski, J.C. Pre-eruptive crystallization conditions of mafic and silicic magmas at the Plat Pays volcanic complex, Dominica (Lesser Antilles). J. Volcanol. Geotherm. Res. 153, 200-220 (2006)
Roman et al. 2006	Augustine volcano, Alaska	quartz	rhyolite	2200-3700	200-500	N.C.	N.C.	N.C.	Roman, D.C., Cashman, K.V., Gardner, C.A., Wallace, P.J. & Donovan, J.J. Storage and interaction of compositionally heterogeneous magmas from the 1986 eruption of Augustine Volcano, Alaska. Bull. Volcanol. 68, 240-254 (2006)
Borisova et al., 2008	Pinatubo, Philippines	quartz	dacite-rhyolite	N.C.	N.C.	9-84	13-20	17.9-87.6	Borisova, A.Y., Freydier, R., Polvé, M., Salvi, S., Candaulap, F. & Aigouy, T. In Situ Multi-Element Analysis of the Mount Pinatubo Quartz-Hosted Melt Inclusions by NIR Femtosecond Laser Ablation-Inductively Coupled Plasma-Mass Spectrometry. Geostand. Geoanal. Res. 32, 209-229 (2008)
Humphreys et al., 2008	Shiveluch Volcano, Russia	plagioclase	rhyolite	900-2400	N.C.	N.C.	N.C.	N.C.	Humphreys, M.C.S., Blundy, J.D. & sparks, R.S.J. Shallow-level decompression crystallisation and deep magma supply at Shiveluch Volcano. Contrib. Mineral. Petrol. 155, 45-61 (2008)
Humphreys et al., 2009	Soufriere Hills Volcano, Montserrat	plagioclase	andesite-rhyolite	1500-4500	N.C.	N.C.	N.C.	N.C.	Humphreys, M.C.S., Edmonds, M., Christopher, T. & Hards, V. Chlorine variations in the magma of Soufrière Hills Volcano, Montserrat: Insights from Cl in hornblende and melt inclusions. Geochim. Cosmochim. Acta. 73, 5693-5708 (2009)
Mandeville et al.2009	Mt Mazama, Oregon, USA	plagioclase, amphibole, pyroxene	dacite-rhyolite	1700-3930	50-506	N.C.	N.C.	N.C.	Mandeville, C.W., Webster, J.D., Tappen, C., Taylor, B.E., Timbal, A., Sasaki, A., Hauri, E. & Bacon, C.R. Stable isotope and petrologic evidence for open-system degassing during the climactic and pre-climactic eruptions of Mt. Mazama, Crater Lake, Oregon. Geochim. Cosmochim. Acta. 73, 2978-3012 (2009)
Chesner and Luhr 2010	Toba tuffs, Sumatra, Indonesia	quartz	rhyolite	1300-2100	6-32	N.C.	N.C.	N.C.	Chesner, C.A. & Luhr, J.F. A melt inclusion study of the Toba Tuffs, Sumatra, Indonesia. J. Volcanol. Geotherm. Res. 197, 259-278 (2010)
Koleszar et al., 2012	Mount Hood, Oregon, USA	plagioclase, amphibole, pyroxene	dacite-rhyolite	1450-3654	<100	N.C.	N.C.	N.C.	Koleszar, A.M., Kent, A.J.R., Wallace, P.J. & Scott, W.E. Controls on long-term low explosivity at andesitic arc volcanoes: Insights from Mount Hood, Oregon. J. Volcanol. Geotherm. Res. 219-220, 1-14 (2012)
Nadeau et al. 2013	Merapi volcano, Indonesia	plagioclase, amphibole, pyroxene	dacite-rhyolite	1600-4150	120-400	25-75	15-70	45-150	Nadeau, O., Stix, J. & Williams-Jones, A.E. The behavior of Cu, Zn and Pb during magmatic–hydrothermal activity at Merapi volcano, Indonesia. Chem. Geol. 342, 167-179 (2013)
Johnson et al. 2013	Taupo Volcanic Zone, NZ	quartz	rhyolite	1500-2500	N.C.	N.C.	12-22	20-50	Johnson, E.R., Kamenetsky, V.S. & McPhie, J. The Behavior of Metals (Pb, Zn, As, Mo, Cu) During Crystallization and Degassing of Rhyolites from the Okataina Volcanic Center, Taupo Volcanic Zone, New Zealand. J. Petrol. 54, 1641-1659 (2013)
Bégué et al., 2014	Central Taupo Volcanic Zone, NZ	quartz	rhyolite	1900-3100	N.C.	N.C.	N.C.	N.C.	Bégué, F., Gravley, D.M., Chambefort, I., Deering, C.D. & Kennedy, B.M. Magmatic volatile distribution as recorded by rhyolitic melt inclusions in the Taupo Volcanic Zone, New Zealand. Geol. Soc. London Spec. Publ. 410, 1-25 (2014)
Chiaradia et al., 2014	Global compilation of Quaternary arc volcanic rocks	whole rock data	andesite-rhyolite	N.C.	N.C.	< 100			Chiaradia, M. Copper enrichment in arc magmas controlled by overriding plate thickness. Nature Geosci. 7, 43-46 (2014)
